# Supplementary material for: AnnotateGenomicRegions: a web application
Source: BMC Bioinformatics. 2014 Jan 10;15(Suppl 1):S8. doi: 10.1186/1471-2105-15-S1-S8 (PMC4015944; doi:10.1186/1471-2105-15-S1-S8)
Supplement: Additional file 1 — Annotations and genomes provided by AnnotateGenomicRegions. The annotation name column shows the file name that is displayed by the web application. The UCSC download file name lists the name of the file at the UCSC genome browser repository that is used as the annotation source. hg19, hg18, mm10, mm9, mm8, danRer7, sacCer3, and sacCer2 denote the genome assemblies for which annotations are embedded in the web application. The region description column holds a short description of the annotation file content. The region name example shows examples of the names associated with each genomic region. [file 1471-2105-15-S1-S8-S1.xls]

## Sheet: Sheet1
displayed annotation name	UCSC download file	hg19	hg18	mm10	mm9	mm8	danRer7	sacCer3	sacCer2	region description	region name example
refgene_TSSpm1kb_Symbol	refFlat.txt.gz	x	x	x	x	x	x			Refgene transcription start site plus/minus 1 kb	GDAP1
all_mRNA_TSSpm1kb_ACC	all_mrna.txt.gz	x	x	x	x	x	x			all mrna transcription start site plus/minus 1 kb	AK078767
refgene_Symbol	refFlat.txt.gz	x	x	x	x	x	x			Refgene transcript	GDAP1
ensGene	ensGene.txt.gz	x	x	x	x	x	x			EnsEMBL gene	ENSG00000222623
all_mRNA_ACC	all_mrna.txt.gz	x	x	x	x	x	x			all mrna transcript	AK078767
refgene_TSSpm1kb_ID	refFlat.txt.gz	x	x	x	x	x	x			Refgene transcription start site plus/minus 1 kb	NM_026493
ensGene_TSSpm1kb	ensGene.txt.gz	x	x	x	x	x	x			EnsEMBL gene transcription start site plus/minus 1 kb	ENSG00000222623
refgene_ID	refFlat.txt.gz	x	x	x	x	x	x			Refgene transcript	NM_026493
cpgIslandExt	cpgIslandExt.txt.gz	x	x	x	x	x	x			CpG islands	CpG:35
miRNA	miRNA.txt.gz				x	x				micro RNA	mmu-mir-205
all_est_ACC	all_est.txt.gz							x	x	all EST	DB668511
phastConsElements7way	phastCons7way.txt.gz							x	x	phastConsElements, 7 way	lod=23
all_mRNA_ACC	all_mrna.txt.gz							x	x	all mRNA transcript	EF123124
simpleRepeat	simpleRepeat.txt.gz							x	x	simple repeat	ACACCAGCAGCT
ensGene_SYMBOL	ensGene.txt.gz							x	x	EnsGene	YAL049C
